# Supplementary material for: Circulating Vitamin D Levels and the Risk of Atrial Fibrillation: A Two-Sample Mendelian Randomization Study
Source: Front Nutr. 2022 Mar 28;9:837207. doi: 10.3389/fnut.2022.837207 (PMC8996811; doi:10.3389/fnut.2022.837207)
Supplement: Supplementary file 2 [file Data_Sheet_2.xlsx]

## Sheet: S-Table 1
Supplementary table 1. Harmonized dataset of univariate Mendelian randomization for the effect of Vitamin D on atrial fibrillation with model 1
						Exposure			Outcome
SNP	effect_allele.exposure	other_allele.exposure	effect_allele.outcome	other_allele.outcome	Chromosome	Effect	SE	P-value	Effect	SE	P-value
rs10426201	A	G	A	G	19	-0.067	0.0033	1.36e-92	-0.0048	0.0091	0.5978
rs1047891	A	C	A	C	2	-0.0158	0.0026	1.672e-09	-0.0107	0.0074	0.1472
rs10489615	G	A	G	A	1	0.0137	0.0025	4.216e-08	-0.0022	0.0068	0.7456
rs10859995	C	T	C	T	12	-0.0451	0.0025	3.999e-74	-0.0002	0.0067	0.9716
rs11023463	C	A	C	A	11	-0.0187	0.0034	2.677e-08	0.0082	0.0089	0.3571
rs11205009	C	T	C	T	1	0.0382	0.0043	3.61e-19	0.0202	0.0123	0.1015
rs113137180	G	T	G	T	11	-0.064	0.0056	2.15e-30	0.0464	0.0168	0.00574897
rs115280883	T	C	T	C	4	-0.0965	0.0124	8.379e-15	0.0507	0.0445	0.2548
rs11542462	A	G	A	G	16	-0.0277	0.0036	1.002e-14	0.0008	0.0105	0.9359
rs116924445	T	C	T	C	16	0.0528	0.0096	3.215e-08	0.0051	0.0272	0.8503
rs11732896	A	G	A	G	4	-0.0176	0.0027	3.773e-11	-0.0005	0.0073	0.9498
rs12123821	T	C	T	C	1	0.0827	0.0059	2.456e-44	0.0272	0.0182	0.1353
rs1229984	C	T	C	T	4	-0.0469	0.008	3.622e-09	0.0389	0.0227	0.0865307
rs1260326	C	T	C	T	2	0.02	0.0025	1.413e-15	0.0017	0.0068	0.8069
rs12740374	T	G	T	G	1	0.0218	0.0029	6.617e-14	-0.0154	0.008	0.0535698
rs13330068	T	G	T	G	16	0.0191	0.0035	3.542e-08	0.0206	0.0097	0.0343598
rs1532085	G	A	G	A	15	0.0254	0.0025	2.947e-24	-0.0158	0.0068	0.0204701
rs157580	A	G	A	G	19	-0.0157	0.0025	2.912e-10	0.0098	0.007	0.158
rs16961689	C	A	C	A	18	-0.0265	0.0048	2.902e-08	0.0094	0.0125	0.4498
rs17217119	G	A	G	A	20	-0.0395	0.0031	2.912e-38	-0.0089	0.0082	0.2829
rs1792277	T	C	T	C	11	-0.1016	0.0031	1e-200	-0.0069	0.0078	0.3817
rs1800588	T	C	T	C	15	-0.0336	0.0029	3.734e-30	0.0004	0.0081	0.9576
rs1820073	C	T	C	T	5	0.0141	0.0025	1.226e-08	-0.0014	0.0067	0.831
rs2131925	T	G	T	G	1	-0.0225	0.0025	1.206e-18	-0.011	0.007	0.1131
rs2205262	A	C	A	C	8	-0.0225	0.0025	7.473e-20	0.0089	0.0067	0.1844
rs2207132	A	G	A	G	20	-0.0399	0.0069	8.147e-09	-0.0159	0.0203	0.4327
rs2246012	C	T	C	T	6	-0.0236	0.0032	3.284e-13	0.0132	0.0087	0.1301
rs2539986	T	C	T	C	2	-0.0187	0.003	5.939e-10	-0.0134	0.0082	0.1027
rs2642442	T	C	T	C	1	-0.0189	0.0026	5.215e-13	-0.0012	0.0073	0.8638
rs2847500	A	G	A	G	11	-0.0207	0.0037	1.664e-08	0.0091	0.0102	0.3714
rs34762726	A	G	A	G	3	-0.0172	0.0027	1.529e-10	-0.0018	0.0072	0.8037
rs34937961	T	C	T	C	15	-0.0152	0.0028	4.066e-08	0.0048	0.0076	0.523701
rs35635959	C	T	C	T	17	-0.0164	0.0027	1.022e-09	-0.0126	0.0073	0.0857808
rs4149056	C	T	C	T	12	-0.0245	0.0034	8.505e-13	-0.0233	0.0091	0.0106901
rs4266261	C	T	C	T	4	0.0503	0.0039	1.167e-38	-0.0128	0.0102	0.2125
rs4636447	G	A	G	A	1	0.014	0.0025	1.899e-08	0.0076	0.0069	0.2664
rs4920359	G	A	G	A	1	-0.0214	0.0025	3.1e-17	0.0044	0.007	0.5302
rs55791371	C	A	C	A	19	0.0277	0.0038	1.795e-13	0.003	0.011	0.781601
rs56219219	T	C	T	C	4	0.0221	0.0037	1.653e-09	-0.0063	0.0111	0.5695
rs56675301	C	T	C	T	1	0.0181	0.0028	4.495e-11	0.0294	0.0075	8.72991e-05
rs58542926	T	C	T	C	19	0.0448	0.0046	1.942e-22	-0.0049	0.0127	0.701601
rs62302166	G	T	G	T	4	-0.162	0.0051	1e-200	0.006	0.015	0.687
rs6576006	C	A	C	A	14	0.0158	0.0026	1.062e-09	-0.0016	0.0071	0.8166
rs6600937	A	G	A	G	4	0.0208	0.0027	9.063e-15	-0.0073	0.0073	0.3174
rs6754295	G	T	G	T	2	0.0162	0.0029	2.086e-08	0.0118	0.0077	0.1268
rs6814839	G	A	G	A	4	-0.1166	0.0048	7.73e-131	-0.0091	0.0129	0.4777
rs71473824	T	C	T	C	11	-0.0552	0.0068	3.681e-16	0.0034	0.0179	0.8491
rs7499892	T	C	T	C	16	0.0244	0.0031	8.498e-15	0.0108	0.0086	0.2098
rs7652808	G	T	G	T	3	-0.0171	0.0026	2.336e-11	-0.0159	0.0069	0.0223198
rs79444700	C	T	C	T	4	0.0851	0.006	6.696e-46	0.0024	0.018	0.8932
rs804280	A	C	A	C	8	0.0146	0.0025	6.27e-09	-0.0296	0.0068	1.305e-05
rs8123293	G	A	G	A	20	0.0275	0.0038	4.407e-13	0.0094	0.0101	0.3519
rs883541	A	G	A	G	17	0.0173	0.0029	2.609e-09	0.0177	0.0079	0.0251501

## Sheet: S-Table 2
Supplementary table 2. Harmonized dataset of univariate Mendelian randomization for the effect of Witamin D on atrial fibrillation with model 2
						Exposure			Outcome
SNP	effect_allele.exposure	other_allele.exposure	effect_allele.outcome	other_allele.outcome	Chromosome	Effect	SE	P-value	Effect	SE	P-value
rs10426201	A	G	A	G	19	-0.067	0.0033	1.36e-92	-0.0048	0.0091	0.5978
rs1047891	A	C	A	C	2	-0.0158	0.0026	1.672e-09	-0.0107	0.0074	0.1472
rs10489615	G	A	G	A	1	0.0137	0.0025	4.216e-08	-0.0022	0.0068	0.7456
rs10859995	C	T	C	T	12	-0.0451	0.0025	3.999e-74	-0.0002	0.0067	0.9716
rs11023463	C	A	C	A	11	-0.0187	0.0034	2.677e-08	0.0082	0.0089	0.3571
rs11205009	C	T	C	T	1	0.0382	0.0043	3.61e-19	0.0202	0.0123	0.1015
rs113137180	G	T	G	T	11	-0.064	0.0056	2.15e-30	0.0464	0.0168	0.00574897
rs115280883	T	C	T	C	4	-0.0965	0.0124	8.379e-15	0.0507	0.0445	0.2548
rs11542462	A	G	A	G	16	-0.0277	0.0036	1.002e-14	0.0008	0.0105	0.9359
rs116924445	T	C	T	C	16	0.0528	0.0096	3.215e-08	0.0051	0.0272	0.8503
rs11732896	A	G	A	G	4	-0.0176	0.0027	3.773e-11	-0.0005	0.0073	0.9498
rs12123821	T	C	T	C	1	0.0827	0.0059	2.456e-44	0.0272	0.0182	0.1353
rs1260326	C	T	C	T	2	0.02	0.0025	1.413e-15	0.0017	0.0068	0.8069
rs12740374	T	G	T	G	1	0.0218	0.0029	6.617e-14	-0.0154	0.008	0.0535698
rs13330068	T	G	T	G	16	0.0191	0.0035	3.542e-08	0.0206	0.0097	0.0343598
rs1532085	G	A	G	A	15	0.0254	0.0025	2.947e-24	-0.0158	0.0068	0.0204701
rs157580	A	G	A	G	19	-0.0157	0.0025	2.912e-10	0.0098	0.007	0.158
rs16961689	C	A	C	A	18	-0.0265	0.0048	2.902e-08	0.0094	0.0125	0.4498
rs17217119	G	A	G	A	20	-0.0395	0.0031	2.912e-38	-0.0089	0.0082	0.2829
rs1792277	T	C	T	C	11	-0.1016	0.0031	1e-200	-0.0069	0.0078	0.3817
rs1800588	T	C	T	C	15	-0.0336	0.0029	3.734e-30	0.0004	0.0081	0.9576
rs1820073	C	T	C	T	5	0.0141	0.0025	1.226e-08	-0.0014	0.0067	0.831
rs2131925	T	G	T	G	1	-0.0225	0.0025	1.206e-18	-0.011	0.007	0.1131
rs2205262	A	C	A	C	8	-0.0225	0.0025	7.473e-20	0.0089	0.0067	0.1844
rs2246012	C	T	C	T	6	-0.0236	0.0032	3.284e-13	0.0132	0.0087	0.1301
rs2642442	T	C	T	C	1	-0.0189	0.0026	5.215e-13	-0.0012	0.0073	0.8638
rs2847500	A	G	A	G	11	-0.0207	0.0037	1.664e-08	0.0091	0.0102	0.3714
rs34762726	A	G	A	G	3	-0.0172	0.0027	1.529e-10	-0.0018	0.0072	0.8037
rs34937961	T	C	T	C	15	-0.0152	0.0028	4.066e-08	0.0048	0.0076	0.523701
rs4149056	C	T	C	T	12	-0.0245	0.0034	8.505e-13	-0.0233	0.0091	0.0106901
rs4266261	C	T	C	T	4	0.0503	0.0039	1.167e-38	-0.0128	0.0102	0.2125
rs4636447	G	A	G	A	1	0.014	0.0025	1.899e-08	0.0076	0.0069	0.2664
rs4920359	G	A	G	A	1	-0.0214	0.0025	3.1e-17	0.0044	0.007	0.5302
rs55791371	C	A	C	A	19	0.0277	0.0038	1.795e-13	0.003	0.011	0.781601
rs56219219	T	C	T	C	4	0.0221	0.0037	1.653e-09	-0.0063	0.0111	0.5695
rs58542926	T	C	T	C	19	0.0448	0.0046	1.942e-22	-0.0049	0.0127	0.701601
rs62302166	G	T	G	T	4	-0.162	0.0051	1e-200	0.006	0.015	0.687
rs6576006	C	A	C	A	14	0.0158	0.0026	1.062e-09	-0.0016	0.0071	0.8166
rs6600937	A	G	A	G	4	0.0208	0.0027	9.063e-15	-0.0073	0.0073	0.3174
rs6754295	G	T	G	T	2	0.0162	0.0029	2.086e-08	0.0118	0.0077	0.1268
rs6814839	G	A	G	A	4	-0.1166	0.0048	7.73e-131	-0.0091	0.0129	0.4777
rs71473824	T	C	T	C	11	-0.0552	0.0068	3.681e-16	0.0034	0.0179	0.8491
rs7499892	T	C	T	C	16	0.0244	0.0031	8.498e-15	0.0108	0.0086	0.2098
rs7652808	G	T	G	T	3	-0.0171	0.0026	2.336e-11	-0.0159	0.0069	0.0223198
rs79444700	C	T	C	T	4	0.0851	0.006	6.696e-46	0.0024	0.018	0.8932
rs804280	A	C	A	C	8	0.0146	0.0025	6.27e-09	-0.0296	0.0068	1.305e-05
rs8123293	G	A	G	A	20	0.0275	0.0038	4.407e-13	0.0094	0.0101	0.3519
rs883541	A	G	A	G	17	0.0173	0.0029	2.609e-09	0.0177	0.0079	0.0251501

## Sheet: S-Table 3
Supplementary table 3. Harmonized dataset of univariate Mendelian randomization for the effect of 25-hydroxyvitamin D on atrial fibrillation with model 1
						Exposure			Outcome
SNP	effect_allele.exposure	other_allele.exposure	effect_allele.outcome	other_allele.outcome	Chromosome	Effect	SE	P-value	Effect	SE	P-value
rs10741657	A	G	A	G	11	0.031	0.0022	2.05E-46	0.0117	0.0067	0.0820503
rs10745742	T	C	T	C	12	0.017	0.0022	1.88e-14	-0.0074	0.0068	0.2757
rs12785878	T	G	T	G	11	0.036	0.0022	3.8e-62	0.0011	0.0075	0.8856
rs17216707	T	C	T	C	20	0.026	0.0027	8.14e-23	0.0156	0.0087	0.0733398
rs3755967	C	T	C	T	4	0.089	0.0023	4.74E-343	-0.0056	0.0074	0.4498
rs8018720	G	C	G	C	14	0.017	0.0029	4.72e-09	-0.0058	0.0088	0.5105

## Sheet: S-Table 4
Supplementary table 4. Harmonized dataset of univariate Mendelian randomization for the effect of 25-hydroxyvitamin D on atrial fibrillation with model 2
						Exposure			Outcome
SNP	effect_allele.exposure	other_allele.exposure	effect_allele.outcome	other_allele.outcome	Chromosome	Effect	SE	P-value	Effect	SE	P-value
rs10741657	A	G	A	G	11	0.031	0.0022	2.05E-46	0.0117	0.0067	0.0820503
rs12785878	T	G	T	G	11	0.036	0.0022	3.8e-62	0.0011	0.0075	0.8856
rs17216707	T	C	T	C	20	0.026	0.0027	8.14e-23	0.0156	0.0087	0.0733398
rs3755967	C	T	C	T	4	0.089	0.0023	4.74E-343	-0.0056	0.0074	0.4498
rs8018720	G	C	G	C	14	0.017	0.0029	4.72e-09	-0.0058	0.0088	0.5105

## Sheet: S-Table 5
Supplementary table 5. Associations of Vitamin D with AF in Univariable Mendelian randomization analysis.
Exposure/Outcome	Model	MR					Heterogeneity			Pleiotropy
		Methods	nSNP	Beta	OR (95%CI)	P-value	Method	Cochran’s Q	P-value	Egger-intercept(95%CI)	P-value
Vitamin D/AF	Model 1	IVW(re)	53	0.028	1.028(0.932-1.136)	0.575	IVW	113.3	＜0.001	0.001(﹣0.004,0.006)	0.684
		IVW(fe)	53	0.028	1.028(0.962-1.099)	0.408
		Maximum likelihood	53	0.029	1.029(0.962-1.101)	0.403
		MR-Egger	53	0.002	1.002(0.855-1.175)	0.98
		Weighted median	53	0.065	1.068(0.963-1.183)	0.213
		MR RAPS	53	0.044	1.045(0.981-1.113)	0.159
	Model 2	IVW(re)	48	0.011	1.011(0.921-1.110)	0.818	IVW	89.3	＜0.001	﹣0.001(﹣0.005,0.004)	0.719
		IVW(fe)	48	0.011	1.011(0.945-1.082)	0.751
		Maximum likelihood	48	0.011	1.011(0.944-1.083)	0.746
		MR-Egger	48	0.033	1.033(0.889,1.201)	0.673
		Weighted median	48	0.065	1.067(0.963,1.182)	0.213
		MR RAPS	48	0.034	1.034(0.972,1.096)	0.294
25-hydroxyvitamin D/AF	Model 1	IVW(re)	6	0.005	1.005(0.842,1.200)	0.955	IVW	8.5	0.132	0.004(-0.011,0.019)	0.642
		IVW(fe)	6	0.005	1.005(0.877,1.151)	0.942
		Maximum likelihood	6	0.005	1.005(0.877,1.152)	0.942
		MR-Egger	6	-0.067	0.935(0.664,1.316)	0.719
		Weighted median	6	-0.04	0.962(0.824,1.122)	0.621
		MR RAPS	6	NA	NA	NA
	Model 2	IVW(re)	5	0.018	1.019(0.846,1.226)	0.844	IVW	7.2	0.124	0.011(-0.005,0.027)	0.288
		IVW(fe)	5	0.019	1.019(0.888,1.170)	0.79
		Maximum likelihood	5	0.019	1.019(0.888,1.170)	0.791
		MR-Egger	5	-0.165	0.848(0.610,1.178)	0.397
		Weighted median	5	-0.036	0.965(0.827,1.126)	0.844
		MR RAPS	5	NA	NA	NA
AF/Vitamin D	/	IVW(re)	13	0.032	1.033(0.974,1.095)	0.281	IVW	77.7	＜0.001	﹣0.005(-0.011,0.006)	0.419
		IVW(fe)	13	0.032	1.032(0.977,1.075)	0.057
		Maximum likelihood	13	0.035	1.034(1.011,1.059)	0.003
		MR-Egger	13	0.092	1.097(1.942,1.277)	0.261
		Weighted median	13	0.056	1.058(0.074,1.094)	0.07
		MR RAPS	13	0.039	1.040(0.999,1.071)	0.105
AF/25-hydroxyvitamin D	/	IVW(re)	42	-0.003	0.997(0.989,1.006)	0.527	IVW	28.8	0.907	0.001(-0.002,0.004)	0.885
		IVW(fe)	42	-0.003	0.997(0.989,1.005)	0.502
		Maximum likelihood	42	-0.003	0.997(0.989,1.005)	0.502
		MR-Egger	42	-0.002	0.998(0.984,1.012)	0.771
		Weighted median	42	-0.003	0.997(0.985,1.009)	0.612
		MR RAPS	42	-0.003	0.997(0.988,1.005)	0.425

## Sheet: S-Table 6
Supplementary table 6. Harmonized dataset of univariate Mendelian randomization for the effect of atrial fibrillation on vitamin D
						Exposure			Outcome
SNP	effect_allele.exposure	other_allele.exposure	effect_allele.outcome	other_allele.outcome	Chromosome	Effect	SE	P-value	Effect	SE	P-value
rs10773657	A	C	A	C	12	-0.0575	0.0103	2.537e-08	-0.0006	0.0041	0.886
rs10821415	A	C	A	C	9	0.0821	0.0067	2.92415e-34	0.008	0.0026	0.002232
rs11773845	A	C	A	C	7	0.1054	0.0067	2.39001e-55	0.0073	0.0026	0.005321
rs117984853	T	G	T	G	6	0.1228	0.012	1.34215e-24	-0.0023	0.0046	0.6119
rs1278493	A	G	A	G	3	-0.0389	0.0068	8.769e-09	0.0181	0.0026	3.67e-12
rs133885	A	G	A	G	22	0.0405	0.0068	2.216e-09	-0.0013	0.0026	0.623
rs140185678	A	G	A	G	16	0.1659	0.0218	2.43388e-14	0.005	0.0071	0.4804
rs1458038	T	C	T	C	4	0.0434	0.0072	1.735e-09	0.0117	0.0029	4.43e-05
rs1563304	T	C	T	C	17	0.0644	0.0092	2.55682e-12	0.0034	0.0036	0.3495
rs62521286	G	A	G	A	8	0.1202	0.0135	4.4978e-19	-0.0063	0.0052	0.2242
rs76097649	A	G	A	G	11	0.1151	0.0124	1.26009e-20	0.0018	0.0045	0.6912
rs7789146	A	G	A	G	7	-0.0584	0.0087	2.11592e-11	-0.0032	0.0034	0.3409
rs883079	T	C	T	C	12	0.0981	0.0074	2.83727e-40	0.0059	0.0029	0.04224

## Sheet: S-Table 7
Supplementary table 7. Harmonized dataset of univariate Mendelian randomization for the effect of atrial fibrillation on 25-hydroxyvitamin D
						Exposure			Outcome
SNP	effect_allele.exposure	other_allele.exposure	effect_allele.outcome	other_allele.outcome	Chromosome	Effect	SE	P-value	Effect	SE	P-value
rs10213171	G	C	G	C	4	0.091	0.0134	1.32312e-11	0.0023	0.0041	0.5657
rs10520002	A	G	A	G	5	0.0626	0.0113	2.85102e-08	0.0074	0.0033	0.0258
rs10520260	G	A	G	A	4	-0.0457	0.0073	3.36202e-10	0.0036	0.0023	0.1166
rs10821415	A	C	A	C	9	0.0821	0.0067	2.92415e-34	-0.0016	0.0024	0.4909
rs10842383	T	C	T	C	12	-0.0988	0.0095	2.88071e-25	0.0039	0.0028	0.1694
rs11773845	A	C	A	C	7	0.1054	0.0067	2.39001e-55	-0.0007	0.002	0.7193
rs12426679	T	C	T	C	12	-0.0391	0.0067	4.94504e-09	-0.0008	0.002	0.6974
rs1278493	A	G	A	G	3	-0.0389	0.0068	8.769e-09	0.0014	0.0021	0.4913
rs133885	A	G	A	G	22	0.0405	0.0068	2.216e-09	0.0018	0.002	0.3767
rs1458038	T	C	T	C	4	0.0434	0.0072	1.735e-09	0.0026	0.0023	0.2571
rs1563304	T	C	T	C	17	0.0644	0.0092	2.55682e-12	0.0045	0.003	0.1263
rs17171711	T	C	T	C	5	0.1086	0.0087	1.94984e-35	0.0007	0.0027	0.792801
rs17380837	T	C	T	C	12	-0.0501	0.0072	4.79954e-12	0.0024	0.0023	0.2949
rs1906615	T	G	T	G	4	0.3658	0.0081	1e-200	-0.0011	0.0025	0.6687
rs2031522	G	A	G	A	6	-0.0436	0.0068	1.46501e-10	0.0006	0.0021	0.7779
rs2738413	G	A	G	A	14	-0.0778	0.0067	2.54624e-31	-0.0015	0.0043	0.7258
rs2759301	A	G	A	G	15	0.039	0.0067	5.03802e-09	-0.0005	0.0021	0.8247
rs2834618	G	T	G	T	21	-0.0944	0.0112	3.41193e-17	0.0014	0.0035	0.6866
rs284277	A	C	A	C	1	-0.0422	0.0069	1.245e-09	-0.0023	0.0023	0.3016
rs337705	G	T	G	T	5	0.0564	0.0068	1.63418e-16	0.0042	0.0024	0.0825201
rs3943207	T	G	T	G	8	-0.0638	0.0103	6.91895e-10	-0.0004	0.0033	0.9084
rs4073778	A	C	A	C	1	0.0486	0.0067	4.95564e-13	-0.0015	0.002	0.4528
rs464901	C	T	C	T	22	-0.0508	0.0072	1.53109e-12	-0.0005	0.0022	0.8053
rs4757877	G	A	G	A	11	-0.0723	0.0078	2.93089e-20	-0.0022	0.0049	0.659601
rs4935786	A	T	A	T	11	-0.0463	0.0079	4.854e-09	-0.0008	0.0024	0.7556
rs4946333	G	A	G	A	6	0.0639	0.0066	5.47016e-22	0.0003	0.002	0.8822
rs4965430	G	C	G	C	15	-0.0441	0.0069	1.258e-10	0.0003	0.0022	0.8801
rs577676	T	C	T	C	1	-0.0923	0.0067	1.61994e-43	0.0009	0.0021	0.679
rs6462079	A	G	A	G	7	0.0466	0.0076	8.79306e-10	-0.0045	0.0023	0.0547898
rs6546620	C	T	C	T	2	0.0602	0.0086	3.18787e-12	-0.0002	0.0027	0.9319
rs6665642	T	C	T	C	1	-0.062	0.0112	3.05802e-08	-0.0018	0.0045	0.6889
rs6747542	C	T	C	T	2	-0.0554	0.0067	1.09597e-16	-0.0002	0.0021	0.9159
rs6771054	C	T	C	T	3	-0.0457	0.0068	2.42382e-11	0.0003	0.0048	0.9523
rs6790396	G	C	G	C	3	0.0627	0.0068	2.40104e-20	-0.0047	0.0025	0.0575096
rs6838973	T	C	T	C	4	-0.1514	0.0067	1.03039e-111	0.0006	0.0021	0.7753
rs6882776	A	G	A	G	5	-0.0711	0.0074	9.63607e-22	0.0006	0.0025	0.808
rs6994744	C	A	C	A	8	0.0405	0.0066	1.09499e-09	-0.0014	0.002	0.5009
rs7172038	G	T	G	T	15	0.112	0.0089	4.78189e-36	0.0007	0.0028	0.7915
rs7224711	T	C	T	C	17	-0.0365	0.0066	3.72297e-08	0.0009	0.002	0.633
rs7225165	A	G	A	G	17	-0.0655	0.0111	3.20302e-09	0.0008	0.004	0.8459
rs7508	A	G	A	G	8	0.0711	0.0075	1.69083e-21	0.0019	0.0023	0.4044
rs7529220	C	T	C	T	1	0.0621	0.0098	1.98299e-10	-0.001	0.0027	0.701699
rs7574892	A	G	A	G	2	0.0552	0.0067	1.97606e-16	0.0002	0.002	0.9375
rs7612445	T	G	T	G	3	0.0493	0.0084	4.80795e-09	-0.0002	0.0028	0.9352
rs8088085	C	A	C	A	18	-0.0365	0.0067	4.79402e-08	0.0019	0.002	0.3358
rs9506925	T	C	T	C	13	0.0449	0.0075	2.716e-09	-0.0021	0.0024	0.3854

## Sheet: S-Table 8
Supplementary table 8. MR-PRESSO for causal effect between AF and vitamin D
Exposure/Outcome	Raw estimates				Outlier corrected estimates				Distortion test
	nSNP	Beta	OR (95%CI)	P-value	nSNP	Beta	OR (95%CI)	P-value	P-value
AF/Vitamin D	13	0.032	1.032(0.974,1.095)	0.302	11	0.04	1.041(0.997,1.090)	0.106	0.664
AF/25-hydroxyvitamin D	42	-0.004	0.996(0.989,1.003)	0.356	42	NA	NA	NA	0.944
